# Supplementary material for: Genomic Characterization and Pathogenicity Island Analysis of 17 Mexican Isolates of Corynebacterium pseudotuberculosis biovar ovis
Source: Curr Issues Mol Biol. 2026 Jun 5;48(6):598. doi: 10.3390/cimb48060598 (PMC13298101; doi:10.3390/cimb48060598)
Supplement: Supplementary file 1 [file cimb-48-00598-s001.zip]

Archive with 1 entries (1 files):
- cimb-4306497-supplementary.pdf
